# Supplementary material for: The role of SPINK5 mutation distribution in phenotypes of Netherton syndrome
Source: Front Genet. 2025 Jan 27;16:1475054. doi: 10.3389/fgene.2025.1475054 (PMC11808037; doi:10.3389/fgene.2025.1475054)
Supplement: Supplementary file 1 [file Table1.xlsx]

## Sheet: Table S1
Table S1. Original Data
No.	Age (y)	Genotype													Clinical phenotypes									Reference
		Variant1	AA change	Mutation type	Domain1	DomainR1	Half1	Variant2	AA change	Mutation type	Domain2	DomainR2	Half2		ILC	Erythroderma	Hair shaft anomalies	Failure to thrive	Recurrent/systemic infection	Hypernatremia	Angioedema	Urticaria	Asthma
1	5	c.238dupG	p.A80Gfs*19	Duplication	0	0	1	c.136C>T	p.Q46*	Nonsense	1	1	1		NA	0	1	0	1	0	NA	NA	NA	10.1046/j.1523-1747.2001.01389.x
2	7	c.2579delA	p.K860Sfs*82	Deletion	13	5	2	c.1888-1G>A	-	Splicing	10	5	2		NA	0	1	0	1	0	NA	NA	NA	10.1046/j.1523-1747.2001.01389.x
3	12	c.81+2 T>A	-	Splicing	0	0	1	c.81+2 T>A	-	Splicing	0	0	1		NA	1	1	1	1	1	NA	NA	NA	10.1046/j.1523-1747.2001.01389.x
4	18	c.391_392insCGTG	p.L132Cfs*5	Insertion	2	1	1	c.391_392insCGTG	p.L132Cfs*5	Insertion	2	1	1		NA	1	1	1	1	0	NA	NA	NA	10.1046/j.1523-1747.2001.01389.x
5	8	c.238dupG	p.A80Gfs*19	Duplication	0	0	1	c.238dupG	p.A80Gfs*19	Duplication	0	0	1		NA	1	1	1	1	0	NA	NA	NA	10.1046/j.1523-1747.2001.01389.x
6	3	c.238dupG	p.A80Gfs*19	Duplication	0	0	1	c.238dupG	p.A80Gfs*19	Duplication	0	0	1		NA	1	1	1	0	0	NA	NA	NA	10.1046/j.1523-1747.2001.01389.x
7	17	c.392_393insGTGC	p.L132Cfs*5	Insertion	2	1	1	c.2264dupA	p.N755Kfs*2	Duplication	11	5	2		NA	1	1	1	1	0	NA	NA	NA	10.1046/j.1523-1747.2001.01389.x
8	2	c.392_393insGTGC	p.L132Cfs*5	Insertion	2	1	1	c.2264dupA	p.N755Kfs*2	Duplication	11	5	2		NA	0	1	1	1	0	NA	NA	NA	10.1046/j.1523-1747.2001.01389.x
9	33	c.2240+1 G>A	-	Splicing	11	5	2	c.652C>T	p.R218*	Nonsense	0	0	1		NA	0	1	0	1	0	NA	NA	NA	10.1046/j.1523-1747.2001.01389.x
10	0.25	c.153delT	p.Q52Kfs*6	Deletion	1	1	1	c.153delT	p.Q52Kfs*6	Deletion	1	1	1		NA	1	1	1	1	0	NA	NA	NA	10.1002/pd.247
11	0.03	c.153delT	p.Q52Kfs*6	Deletion	1	1	1	c.153delT	p.Q52Kfs*6	Deletion	1	1	1		NA	1	1	1	0	1	NA	NA	NA	10.1002/pd.247
12	0.17	c.153delT	p.Q52Kfs*6	Deletion	1	1	1	c.153delT	p.Q52Kfs*6	Deletion	1	1	1		NA	1	1	1	1	1	NA	NA	NA	10.1002/pd.247
13	8	c.1032_1036dupGAAAA	p.K346Rfs*31	Duplication	5	1	1	c.1111C>T	p.R371*	Nonsense	6	2	1		1	1	1	1	1	1	1	0	0	10.1046/j.1523-1747.2002.01603.x
14	37	c.1111C>T	p.R371*	Nonsense	6	2	1	c.81+2 T>A	-	Splicing	0	0	1		1	1	1	0	1	0	1	1	0	10.1046/j.1523-1747.2002.01603.x
15	7	c.2264dupA	p.N755Kfs*2	Duplication	11	5	2	c.2368C>T	p.R790*	Nonsense	12	5	2		1	1	1	1	1	0	1	1	0	10.1046/j.1523-1747.2002.01603.x
16	4	c.2240+1 G>A	-	Splicing	11	5	2	c.81+5G>A	-	Splicing	0	0	1		0	1	1	0	1	1	0	0	0	10.1046/j.1523-1747.2002.01603.x
17	8	c.1608-1G>A	-	Splicing	8	4	2	c.2468delA	p.K823Rfs*119	Deletion	12	5	2		0	1	1	1	1	0	0	0	0	10.1046/j.1523-1747.2002.01603.x
18	8	c.1888-1G>A	-	Splicing	10	5	2	c.1888-1G>A	-	Splicing	10	5	2		0	1	1	1	0	0	0	0	0	10.1046/j.1523-1747.2002.01603.x
19	10	c.2041_2042delAG	p.R681Efs*28	Deletion	10	5	2	c.1111C>T	p.R371*	Nonsense	6	2	1		1	1	1	1	0	1	0	0	1	10.1046/j.1523-1747.2002.01603.x
20	29	c.238dupG	p.A80Gfs*19	Duplication	0	0	1	c.649C>T	p.R217*	Nonsense	0	0	1		0	1	1	1	1	1	0	0	1	10.1046/j.1523-1747.2002.01603.x
21	15	c.238dupG	p.A80Gfs*19	Duplication	0	0	1	c.649C>T	p.R217*	Nonsense	0	0	1		0	1	1	0	1	0	0	0	0	10.1046/j.1523-1747.2002.01603.x
22	8	c.628C>T	p.R210*	Nonsense	3	1	1	c.628C>T	p.R210*	Nonsense	3	1	1		1	0	1	0	0	0	0	0	0	10.1046/j.1523-1747.2002.01603.x
23	5	c.628C>T	p.R210*	Nonsense	3	1	1	c.628C>T	p.R210*	Nonsense	3	1	1		1	1	1	1	0	0	0	0	1	10.1046/j.1523-1747.2002.01603.x
24	2	c.2468dupA	p.K824Efs*4	Duplication	12	5	2	c.2468dupA	p.K824Efs*4	Duplication	12	5	2		1	1	1	1	1	1	0	0	0	10.1046/j.1523-1747.2002.01603.x
25	14	c.81+2 T>A	-	Splicing	0	0	1	c.153delT	p.Q52Kfs*6	Deletion	1	1	1		1	1	1	1	1	1	1	0	0	10.1046/j.1523-1747.2002.01603.x
26	6	c.81+2 T>A	-	Splicing	0	0	1	c.153delT	p.Q52Kfs*6	Deletion	1	1	1		0	1	0	1	1	1	1	0	1	10.1046/j.1523-1747.2002.01603.x
27	5	c.153delT	p.Q52Kfs*6	Deletion	1	1	1	c.153delT	p.Q52Kfs*6	Deletion	1	1	1		0	1	1	1	1	1	0	0	0	10.1046/j.1523-1747.2002.01603.x
28	0.08	c.153delT	p.Q52Kfs*6	Deletion	1	1	1	c.153delT	p.Q52Kfs*6	Deletion	1	1	1		NA	1	NA	NA	NA	0	NA	NA	NA	10.1046/j.1523-1747.2002.01603.x
29	0.08	c.153delT	p.Q52Kfs*6	Deletion	1	1	1	c.153delT	p.Q52Kfs*6	Deletion	1	1	1		0	1	1	1	1	0	1	0	1	10.1046/j.1523-1747.2002.01603.x
30	0.08	c.153delT	p.Q52Kfs*6	Deletion	1	1	1	c.153delT	p.Q52Kfs*6	Deletion	1	1	1		NA	1	NA	NA	NA	NA	NA	NA	NA	10.1046/j.1523-1747.2002.01603.x
31	11	c.153delT	p.Q52Kfs*6	Deletion	1	1	1	c.153delT	p.Q52Kfs*6	Deletion	1	1	1		1	1	1	1	1	1	0	0	0	10.1046/j.1523-1747.2002.01603.x
32	4	c.2368C>T	p.R790*	Nonsense	12	5	2	c.377_378delAT	p.Y126*	Deletion	2	1	1		0	1	1	1	1	1	0	0	0	10.1046/j.1523-1747.2002.01603.x
33	3	c.2368C>T	p.R790*	Nonsense	12	5	2	c.377_378delAT	p.Y126*	Deletion	2	1	1		0	1	1	1	0	0	0	0	0	10.1046/j.1523-1747.2002.01603.x
34	0.33	c.153delT	p.Q52Kfs*6	Deletion	1	1	1	c.153delT	p.Q52Kfs*6	Deletion	1	1	1		0	1	1	NA	1	1	NA	NA	NA	10.1046/j.1365-2133.2002.04625.x
35	7	c.2260A>T	p.K754*	Nonsense	11	5	2	c.2468delA	p.K823Rfs*119	Deletion	12	5	2		1	1	1	NA	NA	NA	NA	NA	NA	PMID: 12923596
36	26	c.649C>T	p.R217*	Nonsense	0	0	1	c.691delC	p.Q231Kfs*2	Deletion	4	1	1		0	1	1	NA	1	NA	NA	NA	NA	10.1111/j.1365-2230.2004.01589.x
37	2	c.2260A>T	p.K754*	Nonsense	11	5	2	c.2260A>T	p.K754*	Nonsense	11	5	2		0	1	1	NA	1	NA	NA	NA	NA	10.1111/j.1365-2133.2005.06337.x
38	0.92	c.2260A>T	p.K754*	Nonsense	11	5	2	c.2260A>T	p.K754*	Nonsense	11	5	2		0	1	1	NA	1	NA	NA	NA	NA	10.1111/j.1365-2133.2005.06337.x
39	1	c.392_393insGTGC	p.L132Cfs*5	Insertion	2	1	1	c.392_393insGTGC	p.L132Cfs*5	Insertion	2	1	1		0	1	1	1	1	NA	NA	NA	NA	10.1159/000084755
40	1	c.1220+1 G>C	-	Splicing	6	2	1	c.2368C>T	p.R790*	Nonsense	12	5	2		1	1	1	NA	NA	NA	NA	NA	NA	10.1111/j.1365-2133.2005.06770.x
41	2	c.2137C>T	p.Q713*	Nonsense	11	5	2	c.2368C>T	p.R790*	Nonsense	12	5	2		1	1	1	NA	NA	NA	NA	NA	NA	10.1111/j.1365-2133.2005.06900.x.
42	0.17	c.2137C>T	p.Q713*	Nonsense	11	5	2	c.2368C>T	p.R790*	Nonsense	12	5	2		0	1	0	NA	NA	NA	NA	NA	NA	10.1111/j.1365-2133.2005.06900.x.
43	16	c.209+1G>T	-	Splicing	0	0	1	c.1302+4A>T	-	Splicing	7	3	1		NA	NA	1	NA	NA	NA	NA	NA	NA	10.1038/sj.jid.5700288
44	13	c.1732C>T	p.R578*	Nonsense	9	4	2	c.1732C>T	p.R578*	Nonsense	9	4	2		NA	NA	1	NA	NA	NA	NA	NA	NA	10.1038/sj.jid.5700288
45	7	c.316_317delGA	p.D106Wfs*7	Deletion	2	1	1	c.2240+1 G>A	-	Splicing	11	5	2		NA	NA	0	NA	NA	NA	NA	NA	NA	10.1038/sj.jid.5700288
46	38	c.461_462dupGT	p.N155Vfs*49	Duplication	0	0	1	c.461_462dupGT	p.N155Vfs*49	Duplication	0	0	1		NA	NA	1	NA	NA	NA	NA	NA	NA	10.1038/sj.jid.5700288
47	4	c.581_582delGT	p.A195Nfs*4	Deletion	3	1	1	c.581_582delGT	p.A195Nfs*4	Deletion	3	1	1		0	1	1	NA	NA	NA	NA	NA	NA	10.1007/s00431-006-0141-0
48	4	c.581_582delGT	p.A195Nfs*4	Deletion	3	1	1	c.581_582delGT	p.A195Nfs*4	Deletion	3	1	1		0	1	1	NA	NA	NA	NA	NA	NA	10.1007/s00431-006-0141-0
49	1	c.375_376delAT	p.Y126*	Deletion	2	1	1	c.966_967insC	p.G323Rfs*20	Insertion	5	1	1		NA	1	1	NA	1	NA	NA	1	NA	10.1111/j.1365-2230.2006.02207.x/10.1038/sj.jid.5701153
50	8	c.2368C>T	p.R790*	Nonsense	12	5	2	c.2423C>T	p.T808I	Missense	11	5	2		1	NA	1	NA	1	NA	NA	NA	NA	10.1007/s00403-007-0751-z
51	10	c.375_376delAT	p.Y126*	Deletion	2	1	1	c.715dupT	p.C239Lfs*6	Duplication	4	1	1		NA	1	NA	NA	1	NA	NA	NA	1	10.1038/sj.jid.5701153
52	21	c.375_376delAT	p.Y126*	Deletion	2	1	1	c.1621G>T	p.E541*	Nonsense	8	4	2		NA	1	NA	NA	1	NA	NA	NA	NA	10.1038/sj.jid.5701153
53	7	c.375_376delAT	p.Y126*	Deletion	2	1	1	c.2368C>T	p.R790*	Nonsense	12	5	2		NA	1	NA	NA	1	NA	NA	NA	NA	10.1038/sj.jid.5701153
54	7	c.2368C>T	p.R790*	Nonsense	12	5	2	c.2368C>T	p.R790*	Nonsense	12	5	2		NA	1	NA	NA	0	NA	NA	NA	NA	10.1038/sj.jid.5701153
55	6	c.2468dupA	p.K824Efs*4	Duplication	12	5	2	c.2468dupA	p.K824Efs*4	Duplication	12	5	2		1	1	1	1	NA	NA	NA	NA	NA	10.1111/j.1365-2133.2009.09231.x
56	12	c.628C>T	p.R210*	Nonsense	3	1	1	c.628C>T	p.R210*	Nonsense	3	1	1		0	1	1	1	1	NA	NA	NA	NA	10.1111/j.1365-2133.2009.09231.x
57	6	c.2441+3_2441+6delGAGT	-	Splicing	12	5	2	c.2441+3_2441+6delGAGT	-	Splicing	12	5	2		1	0	1	NA	1	NA	NA	NA	NA	10.2340/00015555-0769
58	5	c.2441+3_2441+6delGAGT	-	Splicing	12	5	2	c.2441+3_2441+6delGAGT	-	Splicing	12	5	2		1	0	1	NA	1	NA	NA	NA	NA	10.2340/00015555-0769
59	0.42	c.1431-12G>A	-	Splicing	7	3	1	c.1431-12G>A	-	Splicing	7	3	1		NA	1	NA	1	NA	NA	NA	NA	NA	10.1016/j.arcped.2010.12.005
60	0.25	c.1431-12G>A	-	Splicing	7	3	1	c.1431-12G>A	-	Splicing	7	3	1		NA	1	NA	1	1	NA	NA	NA	NA	10.1016/j.arcped.2010.12.005
61	0.17	c.1431-12G>A	-	Splicing	7	3	1	c.1431-12G>A	-	Splicing	7	3	1		NA	1	NA	1	1	NA	NA	NA	NA	10.1016/j.arcped.2010.12.005
62	10	c.1000C>T	p.Q334*	Nonsense	5	1	1	c.1000C>T	p.Q334*	Nonsense	5	1	1		1	1	1	0	0	NA	NA	NA	NA	10.1111/j.1365-2230.2010.03976.x
63	22	c.649C>T	p.R217*	Nonsense	0	0	1	c.957_960delTGGT	p.G320Qfs*54	Deletion	5	1	1		1	1	1	1	NA	NA	NA	NA	NA	10.1111/j.1525-1470.2011.01525.x
64	4	c.153delT	p.Q52Kfs*6	Deletion	1	1	1	c.891C>T	-	Splicing	5	1	1		NA	0	1	NA	NA	NA	1	1	1	10.1038/jhg.2012.22
65	38	c.1820+53G>A	-	Splicing	9	4	2	c.891C>T	-	Splicing	5	1	1		1	0	1	NA	NA	NA	1	1	1	10.1038/jid.2011.366
66	1	c.283-12T>A	-	Splicing	2	1	1	c.891C>T	-	Splicing	5	1	1		1	1	1	NA	NA	NA	0	0	0	10.1038/jid.2011.366
67	10	c.1111C>T	p.R371*	Nonsense	6	2	1	c.891C>T	-	Splicing	5	1	1		1	0	1	NA	NA	NA	1	0	1	10.1038/jid.2011.366
68	2	c.1111C>T	p.R371*	Nonsense	6	2	1	c.891C>T	-	Splicing	5	1	1		1	0	1	NA	NA	NA	0	0	1	10.1038/jid.2011.366
69	5	c.238dupG	p.A80Gfs*19	Duplication	0	0	1	c.891C>T	-	Splicing	5	1	1		0	0	0	NA	NA	NA	0	0	0	10.1038/jid.2011.366
70	0.75	c.238dupG	p.A80Gfs*19	Duplication	0	0	1	c.891C>T	-	Splicing	5	1	1		1	0	1	NA	NA	NA	0	0	0	10.1038/jid.2011.366
71	2	c.410+1G>A	-	Splicing	2	1	1	c.891C>T	-	Splicing	5	1	1		1	0	1	NA	NA	NA	0	0	0	10.1038/jid.2011.366
72	26	c.153delT	p.Q52Kfs*6	Deletion	1	1	1	c.891C>T	-	Splicing	5	1	1		1	0	1	NA	NA	NA	0	0	0	10.1038/jid.2011.366
73	0.83	c.153delT	p.Q52Kfs*6	Deletion	1	1	1	c.891C>T	-	Splicing	5	1	1		0	1	1	NA	NA	NA	0	0	0	10.1038/jid.2011.366
74	13	c.2557C>T	p.R853*	Nonsense	13	5	2	c.891C>T	-	Splicing	5	1	1		1	1	1	NA	NA	NA	0	0	1	10.1038/jid.2011.366
75	12	c.238dupG	p.A80Gfs*19	Duplication	0	0	1	c.891C>T	-	Splicing	5	1	1		1	1	1	NA	NA	NA	1	1	1	10.1038/jid.2011.366
76	7	c.1732C>T	p.R578*	Nonsense	9	4	2	c.1732C>T	p.R578*	Nonsense	9	4	2		NA	1	1	NA	NA	NA	0	NA	0	10.1111/1346-8138.12209
77	0.75	c.1111C>T	p.R371*	Nonsense	6	2	1	c.1111C>T	p.R371*	Nonsense	6	2	1		NA	1	1	1	1	1	NA	NA	NA	10.1111/pde.12076
78	6	c.581_582delGT	p.A195Nfs*4	Deletion	3	1	1	c.581_582delGT	p.A195Nfs*4	Deletion	3	1	1		NA	NA	1	NA	NA	NA	NA	NA	NA	10.1111/pde.12220
79	6	c.581_582delGT	p.A195Nfs*4	Deletion	3	1	1	c.581_582delGT	p.A195Nfs*4	Deletion	3	1	1		NA	NA	1	NA	NA	NA	NA	NA	NA	10.1111/pde.12220
80	0.33	c.649C>T	p.R217*	Nonsense	0	0	1	c.649C>T	p.R217*	Nonsense	0	0	1		NA	1	1	1	1	1	NA	NA	NA	10.1159/000357560
81	20	c.649C>T	p.R217*	Nonsense	0	0	1	c.691delC	p.Q231Kfs*2	Deletion	4	1	1		NA	1	1	1	1	1	NA	NA	NA	10.1159/000357560
82	6	c.2557C>T	p.R853*	Nonsense	13	5	2	c.2557C>T	p.R853*	Nonsense	13	5	2		NA	1	1	0	0	0	NA	NA	NA	10.1159/000357560
83	19	c.2557C>T	p.R853*	Nonsense	13	5	2	c.2557C>T	p.R853*	Nonsense	13	5	2		NA	1	1	0	1	0	NA	NA	NA	10.1159/000357560
84	0.83	c.649C>T	p.R217*	Nonsense	0	0	1	c.2557C>T	p.R853*	Nonsense	13	5	2		NA	1	1	1	0	1	NA	NA	NA	10.1159/000357560
85	15	c.691delC	p.Q231Kfs*2	Deletion	4	1	1	c.691delC	p.Q231Kfs*2	Deletion	4	1	1		NA	1	1	0	1	0	NA	NA	NA	10.1159/000357560
86	34	c.2240+5G>A	-	Splicing	11	5	2	c.2240+5G>A	-	Splicing	11	5	2		NA	1	1	0	0	0	NA	NA	NA	10.1159/000357560
87	0.25	c.2368C>T	p.R790*	Nonsense	12	5	2	c.377_378delAT	p.Y126*	Deletion	2	1	1		NA	1	1	NA	NA	1	NA	NA	NA	10.1111/1346-8138.12410
88	5	c.2368C>T	p.R790*	Nonsense	12	5	2	c.1099dupT	p.C367Lfs*3	Duplication	6	2	1		NA	1	1	NA	1	1	NA	NA	NA	10.1111/1346-8138.12410
89	10	c.1732C>T	p.R578*	Nonsense	9	4	2	c.1732C>T	p.R578*	Nonsense	9	4	2		0	1	1	NA	NA	NA	NA	0	NA	10.1038/jid.2013.398
90	3	c.1302+4A>T	-	Splicing	7	3	1	c.2240+1 G>A	-	Splicing	11	5	2		1	NA	0	0	NA	NA	NA	NA	NA	10.2340/00015555-2075
91	2	c.1302+4A>T	-	Splicing	7	3	1	c.2240+1 G>A	-	Splicing	11	5	2		1	NA	0	0	NA	NA	NA	NA	NA	10.2340/00015555-2075
92	43	c.238dupG	p.A80Gfs*19	Duplication	0	0	1	c.238dupG	p.A80Gfs*19	Duplication	0	0	1		NA	1	1	NA	NA	NA	NA	NA	NA	10.1111/1346-8138.12913
93	0.83	c.2468delA	p.K823Rfs*119	Deletion	12	5	2	c.238dupG	p.A80Gfs*19	Duplication	0	0	1		NA	1	1	1	1	1	NA	NA	NA	10.1155/2015/818961
94	1	c.375_376delAT	p.Y126*	Deletion	2	1	1	c.375_376delAT	p.Y126*	Deletion	2	1	1		0	1	1	1	1	1	NA	NA	0	10.1111/1346-8138.13090
95	23	c.316_317delGA	p.D106Wfs*7	Deletion	2	1	1	c.2468dupA	p.K824Efs*4	Duplication	12	5	2		1	1	1	NA	NA	NA	NA	NA	1	10.1111/ddg.12453
96	13	c.316_317delGA	p.D106Wfs*7	Deletion	2	1	1	c.316_317delGA	p.D106Wfs*7	Deletion	2	1	1		NA	1	1	1	1	NA	NA	NA	NA	10.1684/ejd.2016.2761
97	2	c.474G>A	-	Splicing	3	1	1	c.1732C>T	p.R578*	Nonsense	9	4	2		1	1	1	NA	NA	NA	NA	NA	NA	10.1111/exd.13011
98	0.67	c.1816_1820+21delinsCT	-	Splicing	9	4	2	c.1431-12G>A	-	Splicing	7	3	1		NA	1	1	NA	1	1	NA	NA	NA	10.1515/bjmg-2016-0040
99	0.92	c.995delT	p.M332Sfs*43	Deletion	5	1	1	c.995delT	p.M332Sfs*43	Deletion	5	1	1		NA	1	1	1	1	1	NA	NA	NA	10.1111/ijd.13730
100	19	c.891C>T	-	Splicing	5	1	1	c.1431-12G>A	-	Splicing	7	3	1		1	NA	1	NA	NA	NA	NA	NA	NA	10.1016/j.jdcr.2017.07.019
101	8	c.2423C>T	p.T808I	Missense	12	5	2	c.2423C>T	p.T808I	Missense	12	5	2		1	1	1	NA	NA	NA	NA	NA	0	10.1684/ejd.2017.3078
102	0.01	c.153delT	p.Q52Kfs*6	Deletion	1	1	1	c.153delT	p.Q52Kfs*6	Deletion	1	1	1		NA	1	NA	NA	NA	1	NA	NA	NA	10.1111/ijd.13248
103	38	c.2260A>T	p.K754*	Nonsense	11	5	2	c.2423C>T	p.T808I	Missense	12	5	2		1	NA	1	NA	1	NA	0	0	0	10.1111/1346-8138.13708
104	0.42	c.1608-1G>A	-	Splicing	8	4	2	c.1608-1G>A	-	Splicing	8	4	2		NA	1	1	NA	NA	NA	NA	NA	NA	10.5546/aap.2018.eng.e609
105	4	c.2112+2T>A	-	Splicing	11	5	2	c.2112+2T>A	-	Splicing	11	5	2		1	1	0	NA	0	NA	1	1	NA	10.24953/turkjped.2019.04.020
106	13	c.238dupG	p.A80Gfs*19	Duplication	0	0	1	c.238dupG	p.A80Gfs*19	Duplication	0	0	1		NA	1	1	NA	NA	NA	NA	NA	NA	13030/qt0881q3sk
107	20	c.238dupG	p.A80Gfs*19	Duplication	0	0	1	c.238dupG	p.A80Gfs*19	Duplication	0	0	1		NA	NA	1	NA	NA	NA	NA	NA	NA	13030/qt0881q3sk
108	42	c.283-2A> T	-	Splicing	2	1	1	c.2468dupA	p.K824Efs*4	Duplication	12	5	2		1	NA	NA	NA	1	NA	NA	NA	NA	10.2340/00015555-3446
109	13	c.2469_2472delGAAA	p.K824Rfs*117	Deletion	12	5	2	c.2469_2472delGAAA	p.K824Rfs*117	Deletion	12	5	2		NA	1	1	NA	NA	NA	NA	NA	NA	10.1111/dth.13816
110	20	c.1608-1G>A	-	Splicing	8	4	2	c.1608-1G>A	-	Splicing	8	4	2		NA	1	1	NA	NA	NA	NA	NA	NA	10.2478/bjmg-2020-0012
111	34	c.375_376delAT	p.Y126*	Deletion	2	1	1	c.375_376delAT	p.Y126*	Deletion	2	1	1		1	1	1	NA	NA	NA	NA	NA	NA	10.1016/j.jaad.2019.08.024
112	49	c.375_376delAT	p.Y126*	Deletion	2	1	1	c.375_376delAT	p.Y126*	Deletion	2	1	1		1	1	1	NA	NA	NA	NA	NA	NA	10.1016/j.jaad.2019.08.024
113	0	c.2137C>T	p.Q713*	Nonsense	11	5	2	c.2368C>T	p.R790*	Nonsense	12	5	2		1	NA	1	NA	NA	NA	NA	NA	NA	10.1016/j.jaad.2019.08.024
114	3	c.2137C>T	p.Q713*	Nonsense	11	5	2	c.2368C>T	p.R790*	Nonsense	12	5	2		1	NA	1	NA	NA	NA	NA	NA	NA	10.1016/j.jaad.2019.08.024
115	39	c.2368C>T	p.R790*	Nonsense	12	5	2	c.2468delA	p.K823Rfs*119	Deletion	12	5	2		NA	1	1	NA	NA	NA	NA	NA	NA	10.1016/j.jaad.2019.08.024
116	15	c.2368C>T	p.R790*	Nonsense	12	5	2	c.2368C>T	p.R790*	Nonsense	12	5	2		1	1	1	NA	NA	NA	NA	NA	NA	10.1016/j.jaad.2019.08.024
117	0.5	c.1220+1 G>C	-	Splicing	6	2	1	c.2368C>T	p.R790*	Nonsense	12	5	2		1	0	1	NA	NA	NA	NA	NA	NA	10.1016/j.jaad.2019.08.024
118	15	c.1431-12G>A	-	Splicing	7	3	1	c.2472_2473delAG	p.E825Gfs*2	Deletion	12	5	2		NA	1	1	NA	1	NA	NA	NA	NA	10.1111/bjd.18892
119	2	c.1530C>A	p.C510*	Nonsense	8	4	1	c.1530C>A	p.C510*	Nonsense	8	4	1		1	1	1	1	1	1	NA	NA	NA	10.1111/pde.14318
120	0.5	c.410+1G>A	-	Splicing	2	1	1	c.410+1G>A	-	Splicing	2	1	1		1	1	1	NA	1	NA	NA	NA	NA	10.1111/pde.14590
121	31	c.882 + 1G > T	-	Splicing	5	1	1	c.882 + 1G > T	-	Splicing	5	1	1		NA	1	NA	NA	1	NA	NA	1	1	10.3390/genes12030373
122	28	c.882 + 1G > T	-	Splicing	5	1	1	c.882 + 1G > T	-	Splicing	5	1	1		NA	1	NA	NA	1	NA	NA	1	1	10.3390/genes12030373
123	2	c.1887+1G>A	-	Splicing	10	5	2	c.1887+1G>A	-	Splicing	10	5	2		NA	1	NA	1	1	NA	NA	NA	NA	10.18295/squmj.4.2021.047
124	0.19	c.1887+1G>A	-	Splicing	10	5	2	c.1887+1G>A	-	Splicing	10	5	2		NA	1	NA	NA	1	NA	NA	NA	NA	10.18295/squmj.4.2021.047
125	3	c.2015+5 G>A	-	Splicing	10	5	2	c.2015+5 G>A	-	Splicing	10	5	2		1	1	0	NA	1	NA	NA	NA	NA	10.1002/mgg3.1611.
126	2	c.882 + 1G > T	-	Splicing	5	1	1	c.882 + 1G > T	-	Splicing	5	1	1		1	NA	1	NA	NA	NA	NA	NA	NA	10.1002/ccr3.5108
127	23	c.1621G>T	p.E541*	Nonsense	8	4	2	c.2245A>T	p.R749*	Nonsense	11	5	2		1	NA	1	NA	NA	NA	NA	NA	NA	10.1016/j.jdermsci.2021.03.003
128	16	c.2368C>T	p.R790*	Nonsense	12	5	2	c.2368C>T	p.R790*	Nonsense	12	5	2		1	1	1	NA	NA	NA	NA	NA	NA	10.1016/j.jdermsci.2021.03.003
129	1	c.410+1G>A	-	Splicing	2	1	1	c.2039_2049delAGAGGAAAGAA	p.K680Rfs*26	Deletion	10	5	2		1	1	NA	1	1	1	NA	NA	NA	10.1111/ped.15087
130	12	c.2473_2474delGA	p.E825Gfs*2	Deletion	12	5	2	c.2666+5A>G	-	Splicing	13	5	2		1	NA	NA	NA	NA	NA	NA	NA	NA	10.1111/jdv.18606
131	26	c.377_378delAT	p.Y126*	Deletion	2	1	1	c.377_378delAT	p.Y126*	Deletion	2	1	1		NA	1	NA	NA	NA	NA	NA	NA	NA	10.3390/children9030310
132	17	c.2411delG	p.G804Afs*138	Deletion	12	5	2	c.2468delA	p.K823Rfs*119	Deletion	12	5	2		1	1	NA	NA	NA	NA	NA	NA	NA	10.1111/pde.15156
133	25	c.1111C>T	p.R371*	Nonsense	6	2	1	c.2468delA	p.K823Rfs*119	Deletion	12	5	2		1	1	NA	NA	NA	NA	NA	NA	NA	10.1111/pde.15156
134	0.79	c.2423C>T	p.T808I	Missense	12	5	2	c.603-1G>A	-	Splicing	3	1	1		NA	1	0	1	NA	NA	NA	NA	NA	10.1111/ijd.16495
135	20	c.1220+5G>A	-	Splicing	6	2	1	c.1873delA	p.R625Efs*90	Deletion	0	0	2		1	NA	1	NA	NA	NA	NA	NA	NA	10.1111/1346-8138.16253
136	35	c.2474_2475delAG	p.E825Gfs*2	Deletion	12	5	2	c.2474_2475delAG	p.E825Gfs*2	Deletion	12	5	2		1	1	0	NA	NA	NA	NA	NA	0	10.3389/fgene.2022.943264
137	17	c.375_376delAT	p.Y126*	Deletion	2	1	1	c.1621G>T	p.E541*	Nonsense	8	4	2		NA	1	0	NA	1	NA	NA	NA	NA	10.1046/j.0022-202x.2001.01663.x
138	18	c.375_376delAT	p.Y126*	Deletion	2	1	1	c.1621G>T	p.E541*	Nonsense	8	4	2		NA	1	NA	NA	1	NA	NA	NA	NA	10.1046/j.0022-202x.2001.01663.x
139	2	c.2368C>T	p.R790*	Nonsense	12	5	2	c.2368C>T	p.R790*	Nonsense	12	5	2		1	NA	1	NA	NA	NA	NA	NA	NA	10.1046/j.0022-202x.2001.01663.x
140	1	c.1888-1G>A	-	Splicing	10	5	2	c.1888-1G>A	-	Splicing	10	5	2		1	0	1	0	1	0	NA	NA	NA	10.1038/sj.jid.5700284
141	17	c.2313G>A	-	Splicing	12	5	2	c.2313G>A	-	Splicing	12	5	2		1	1	1	1	1	1	NA	NA	NA	10.1038/sj.jid.5700284
142	0.08	c.153delT	p.Q52Kfs*6	Deletion	1	1	1	c.153delT	p.Q52Kfs*6	Deletion	1	1	1		1	0	1	1	1	1	NA	NA	NA	10.1038/sj.jid.5700284
143	41	c.1888-1G>A	-	Splicing	10	5	2	c.1888-1G>A	-	Splicing	10	5	2		0	1	1	NA	1	1	NA	NA	NA	10.1038/sj.jid.5700284
144	3	c.2579delA	p.K860Sfs*82	Deletion	13	5	2	c.2579delA	p.K860Sfs*82	Deletion	13	5	2		0	1	1	0	0	0	NA	NA	NA	10.1038/sj.jid.5700284
145	1	c.1048C>T	p.R350*	Nonsense	5	1	1	c.1048C>T	p.R350*	Nonsense	5	1	1		NA	1	1	1	1	1	NA	NA	NA	10.1111/j.1525-1470.2008.00685.x
146	6	c.2039_2049delAGAGGAAAGAA	p.K680Rfs*26	Deletion	10	5	2	c.2471_2475delinsT	p.K824Mfs*117	Deletion/Insertion	12	5	2		1	1	1	NA	NA	NA	NA	NA	NA	10.1111/j.1468-3083.2009.03459.x
147	20	c.2368C>T	p.R790*	Nonsense	12	5	2	c.2368C>T	p.R790*	Nonsense	12	5	2		1	1	NA	NA	1	NA	NA	NA	NA	10.1111/1346-8138.16798
148	24	c.209 + 4A > G	-	Splicing	0	0	1	c.209 + 4A > G	-	Splicing	0	0	1		1	1	NA	NA	NA	NA	NA	NA	NA	10.1111/1346-8138.16645
149	21	c.209 + 4A > G	-	Splicing	0	0	1	c.209 + 4A > G	-	Splicing	0	0	1		0	1	1	NA	1	NA	NA	NA	NA	10.1111/1346-8138.16645
150	15	c.209 + 4A > G	-	Splicing	0	0	1	c.209 + 4A > G	-	Splicing	0	0	1		0	1	1	1	1	NA	NA	NA	NA	10.1111/1346-8138.16645
151	0.92	c.2468dupA	p.K824Efs*4	Duplication	12	5	2	c.2468dupA	p.K824Efs*4	Duplication	12	5	2		1	1	1	1	NA	NA	NA	NA	NA	10.25259/ijdvl_558_2022
152	14	c.1732C>T	p.R578*	Nonsense	9	4	2	c.2423C>T	p.T808I	Missense	12	5	2		1	1	1	NA	NA	NA	NA	NA	NA	10.1111/ijd.16593
153	1	c.1048C>T	p.R350*	Nonsense	5	1	1	c.1048C>T	p.R350*	Nonsense	5	1	1		1	1	NA	1	1	NA	NA	NA	0	10.1111/pai.13937
154	14	c.1048C>T	p.R350*	Nonsense	5	1	1	c.1048C>T	p.R350*	Nonsense	5	1	1		1	1	NA	1	1	NA	NA	1	0	10.1111/pai.13937
155	8	c.1048C>T	p.R350*	Nonsense	5	1	1	c.1430+4A>G	-	Splicing	7	3	1		1	1	0	1	1	NA	NA	0	0	10.1111/pai.13937
156	0.33	c.1048C>T	p.R350*	Nonsense	5	1	1	c.1430+4A>G	-	Splicing	7	3	1		1	1	NA	0	0	NA	NA	0	0	10.1111/pai.13937
157	15	c.1048C>T	p.R350*	Nonsense	5	1	1	c.1048C>T	p.R350*	Nonsense	5	1	1		1	1	NA	1	0	NA	NA	NA	0	10.1111/pai.13937
158	15	c.1048C>T	p.R350*	Nonsense	5	1	1	c.1048C>T	p.R350*	Nonsense	5	1	1		1	1	0	1	1	NA	NA	0	0	10.1111/pai.13937
159	9	c.1048C>T	p.R350*	Nonsense	5	1	1	c.1048C>T	p.R350*	Nonsense	5	1	1		1	1	1	1	1	NA	NA	0	0	10.1111/pai.13937
160	17	c.1048C>T	p.R350*	Nonsense	5	1	1	c.1048C>T	p.R350*	Nonsense	5	1	1		1	1	0	1	1	NA	NA	NA	1	10.1111/pai.13937
161	2	c.1048C>T	p.R350*	Nonsense	5	1	1	c.1048C>T	p.R350*	Nonsense	5	1	1		1	1	NA	1	1	NA	NA	1	0	10.1111/pai.13937
162	51	c.1772delT	p.L591Qfs*124	Deletion	9	4	2	c.1772delT	p.L591Qfs*124	Deletion	9	4	2		1	1	1	NA	1	NA	1	1	0	10.1001/jamadermatol.2015.5827
Abbreviations: AA, amino acid; ILC, ichthyosis linearis circumflexa; NA, not available. Hair shaft anomalies include trichorrhexis invaginata, trichorrhexis nodosa, and pili torti. DomainR is classified as 0 (not located in domains), 1 (domain 1-5), 2 (domain 6), 3(domain 7), 4(domain 8-9), and 5 (domain 10-15). For clinical phenotypes, 1 indicates +, 0 indicates -. Half is classifed as 1 (5' hal…

## Sheet: Table S2
Table S2. Binary logistic regression analysis for all variants
Dependent variable	P value	OR
Ichthyosis linearis circumflexa	0.02	1.011 (1.002 - 1.020)
Erythroderma	0.566	1.003 (0.993 - 1.013)
Hair Shaft anomalies	0.632	0.998 (0.988 - 1.007)
Failure to thrive	0.017	0.987 (0.977 - 0.998)
Recurrent/systemic infections	0.138	0.993 (0.983 - 1.002)
Hypernatremia	0.128	0.992 (0.981 - 1.002)
Angioedema	0.913	0.999 (0.983 - 1.015)
Urticaria	0.662	1.004 (0.987 - 1.021)
Asthma	0.097	0.983 (0.963 - 1.003)
The independent variable is the prorduct of the domain values for the two allele variants, with age included as a covariable. Odds ratios (ORs) were reported with 95% confidence intervals (CIs)

## Sheet: Table S3
Table S3. Binary logistic regression analysis for homozygous variants
Dependent variable	P value	OR
Ichthyosis linearis circumflexa	0.077	1.140 (0.986 - 1.317)
Erythroderma	0.32	0.896 (0.721 - 1.113)
Hair Shaft anomalies	0.188	0.865 (0.697 - 1.073)
Failure to thrive	0.018	0.769 (0.618 - 0.956)
Recurrent/systemic infections	0.195	0.906 (0.781 - 1.052)
Hypernatremia	0.449	0.938 (0.795 - 1.107)
Angioedema	0.796	1.046 (0.742 - 1.474)
Urticaria	0.37	1.190 (0.814 - 1.740)
Asthma	0.097	0.983 (0.963 - 1.003)
The independent variable is the prorduct of the domain values for the two allele variants, with age included as a covariable. Odds ratios (ORs) were reported with 95% confidence intervals (CIs)
